# Supplementary material for: Identification of KIF18B as a Hub Candidate Gene in the Metastasis of Clear Cell Renal Cell Carcinoma by Weighted Gene Co-expression Network Analysis
Source: Front Genet. 2020 Aug 20;11:905. doi: 10.3389/fgene.2020.00905 (PMC7468490; doi:10.3389/fgene.2020.00905)
Supplement: Supplementary file 1 [file Table_1.XLSX]

## Sheet: Sheet1
The information of samples form GSE73731
Sample ID	Gender	Stage	Grade
GSM1931020	Male	4	3
GSM1931091	Male	3	3
GSM1931092	Male	3	3
GSM1931093	Male	1	1
GSM1931096	Male	2	2
GSM1931102	Male	1	3
GSM1931103	Male	1	3
GSM1931104	Male	3	2
GSM1931106	Male	1	2
GSM1931109	Male	3	3
GSM1931110	Male	3	4
GSM1931111	Male	1	2
GSM1931112	Male	1	2
GSM1931114	Male	1	2
GSM1931118	Male	3	4
GSM1931120	Male	3	3
GSM1931123	Male	4	4
GSM1931135	Male	4	3
GSM1931141	Male	4	4
GSM1931160	Male	4	4
GSM1931166	Male	4	3
GSM1931168	Male	4	4
GSM1931179	Male	1	2
GSM1931181	Male	3	2
GSM1931182	Male	3	3
GSM1931183	Male	1	3
GSM1931184	Male	3	3
GSM1931185	Male	3	3
GSM1931186	Male	3	2
GSM1931189	Male	2	3
GSM1931191	Male	3	2
GSM1931192	Male	1	3
GSM1931193	Male	2	3
GSM1931194	Male	1	2
GSM1931196	Male	4	3
GSM1931197	Male	4	2
GSM1931198	Male	3	1
GSM1931199	Male	4	2
GSM1931200	Male	1	2
GSM1931202	Male	1	1
GSM1931204	Male	3	3
GSM1931206	Male	3	3
GSM1931207	Male	2	1
GSM1931208	Male	1	1
GSM1931209	Male	3	1
GSM1931212	Male	1	1
GSM1931213	Male	1	1
GSM1931214	Male	1	2
GSM1931216	Male	1	1
GSM1931217	Male	4	2
GSM1931218	Male	4	3
GSM1931219	Male	4	1
GSM1931220	Male	2	2
GSM1931222	Male	3	2
GSM1931224	Male	3	3
GSM1931225	Male	1	2
GSM1931226	Male	1	2
GSM1931228	Male	1	1
GSM1931230	Male	1	2
GSM1931231	Male	1	2
GSM1931233	Male	4	3
GSM1931238	Male	4	3
GSM1931239	Male	4	3
GSM1931240	Male	4	3
GSM1931243	Male	4	3
GSM1931245	Male	1	2
GSM1931246	Male	2	2
GSM1931247	Male	4	2
GSM1931248	Male	3	3
GSM1931249	Male	4	3
GSM1931250	Male	4	2
GSM1931251	Male	4	2
GSM1931254	Male	4	4
GSM1931256	Male	4	3
GSM1931257	Male	4	2
GSM1931258	Male	2	4
GSM1931260	Male	3	4
GSM1931022	Female	4	4
GSM1931075	Female	4	2
GSM1931088	Female	1	3
GSM1931090	Female	3	2
GSM1931094	Female	1	3
GSM1931095	Female	3	3
GSM1931097	Female	2	3
GSM1931098	Female	1	2
GSM1931099	Female	1	2
GSM1931101	Female	1	1
GSM1931105	Female	1	3
GSM1931107	Female	3	2
GSM1931108	Female	1	4
GSM1931113	Female	3	4
GSM1931115	Female	1	2
GSM1931116	Female	1	3
GSM1931117	Female	3	2
GSM1931124	Female	4	4
GSM1931133	Female	4	4
GSM1931136	Female	4	4
GSM1931158	Female	4	4
GSM1931161	Female	4	3
GSM1931163	Female	4	3
GSM1931167	Female	4	4
GSM1931169	Female	4	3
GSM1931180	Female	1	1
GSM1931187	Female	3	2
GSM1931188	Female	2	3
GSM1931190	Female	1	2
GSM1931195	Female	1	1
GSM1931201	Female	1	2
GSM1931203	Female	2	2
GSM1931205	Female	3	2
GSM1931210	Female	2	1
GSM1931211	Female	1	2
GSM1931215	Female	1	2
GSM1931221	Female	4	3
GSM1931223	Female	4	3
GSM1931227	Female	1	2
GSM1931229	Female	2	1
GSM1931232	Female	1	1
GSM1931237	Female	4	2
GSM1931241	Female	4	3
GSM1931242	Female	4	3
GSM1931244	Female	4	4
GSM1931252	Female	4	3
GSM1931255	Female	4	2
GSM1931259	Female	4	4
