# Supplementary material for: Identification of KIF18B as a Hub Candidate Gene in the Metastasis of Clear Cell Renal Cell Carcinoma by Weighted Gene Co-expression Network Analysis
Source: Front Genet. 2020 Aug 20;11:905. doi: 10.3389/fgene.2020.00905 (PMC7468490; doi:10.3389/fgene.2020.00905)
Supplement: Supplementary file 2 [file Table_2.XLSX]

## Sheet: Sheet1
Genes in different co-expression modules
probes	module
REN	black
CXCL13	black
CCL18	black
MIR155	black
ADAMDEC1	black
CCL8	black
GABBR1	black
LYZ	black
CXCL11	black
TMEM255A	black
CXCL9	black
FCGR3A	black
CCL3	black
GZMK	black
IFI44L	black
OLR1	black
CXCL10	black
GPNMB	black
BEX5	black
GZMA	black
CXCL5	black
NCEH1	black
GBP5	black
FDCSP	black
PLA2G7	black
VSIG4	black
CD163	black
IFI6	black
BIRC3	black
CD27	black
CCL5	black
IFIT1	black
LY75	black
RSAD2	black
ACP5	black
FKBP5	black
ALOX5AP	black
FCGR2B	black
CCL4	black
CD8A	black
CD69	black
IFI27	black
CYTIP	black
ITK	black
GPR34	black
TRBC1	black
AIM2	black
FCGR1B	black
IL7R	black
RASGRP1	black
CMPK2	black
C16orf54	black
ANKRD22	black
C5AR1	black
RGS2	black
GPR171	black
NKG7	black
GCH1	black
ASS1	black
MS4A4A	black
BTN3A2	black
C1QB	black
EOMES	black
ISG15	black
APOE	black
RTP4	black
FCGR1A	black
APOC1	black
IFI44	black
CD2	black
LAMP3	black
TNFSF13B	black
HS3ST2	black
FCER1G	black
OAS1	black
RRAD	black
MX1	black
C1QA	black
FAR2P2	black
GPR183	black
NCF2	black
CD14	black
GZMB	black
STAT1	black
XAF1	black
ADSSL1	black
RP1-93H18.6	black
NPL	black
CPVL	black
METRNL	black
CST7	black
MNDA	black
TRAC	black
CCR5	black
LAG3	black
CAPG	black
GBP1	black
IL18	black
MS4A7	black
CD52	black
CCR1	black
SLAMF8	black
TLR1	black
CD3D	black
MX2	black
BST2	black
TARP	black
FAM26F	black
HERC5	black
LCK	black
FPR3	black
RNASE6	black
TLR2	black
FGL2	black
IL2RG	black
GBP2	black
MICB	black
PSMB9	black
GLIPR1	black
CTSS	black
MAP3K8	black
SAMD9	black
RAC2	black
RARRES3	black
IFIT3	black
IRF7	black
CD72	black
XCL1	black
SERPING1	black
C1QC	black
CSF2RB	black
CORO1A	black
BTN3A3	black
EVI2B	black
DDX60	black
UCP2	black
ITGAL	black
THEMIS2	black
EPSTI1	black
OASL	black
CECR1	black
RTN1	black
PYCARD	black
ESRRG	black
EVI2A	black
APOBEC3F	black
P2RY13	black
SIGLEC1	black
CTSW	black
ITGA4	black
PLAC8	black
HAMP	black
IFI30	black
LOC102725188	black
GBP4	black
IL10RA	black
HCK	black
MAFB	black
TAP1	black
GIMAP2	black
CCR7	black
HSPA6	black
CRTAM	black
RGS18	black
SELL	black
GPR65	black
MPEG1	black
GLYR1	black
SLC38A6	black
TYROBP	black
AS3MT	black
NLRC3	black
GAPT	black
HLA-DPA1	black
SLCO2B1	black
LGMN	black
PSTPIP2	black
NAPSB	black
IFIT2	black
CD302	black
IRF8	black
SAMSN1	black
ABHD3	black
USP18	black
ST3GAL5	black
TM6SF1	black
NLRC5	black
TRAT1	black
GZMH	black
NCF4	black
WARS	black
PRF1	black
IRF1	black
GPR56	black
PRKAR2B	black
EPB41L3	black
PLEK	black
CD7	black
ZC3H12D	black
CARD16	black
PCED1B	black
S100A4	black
SAMD9L	black
C1orf162	black
GLUL	black
SLC9A9	black
LCP1	black
ACOX2	black
GGTA1P	black
CD3E	black
SLC43A3	black
TRG-AS1	black
LAPTM5	black
ITGAM	black
TREM2	black
SLA	black
FLJ32255	black
PARP12	black
CD86	black
HCP5	black
LIPA	black
ADORA3	black
RHOH	black
BTN3A2.1	black
IFITM1	black
CSF1R	black
ANXA1	black
TLR8	black
NCF1	black
TOX	black
IFNG	black
PSMB10	black
CEBPA	black
CNTNAP3	black
SPI1	black
HTRA4	black
LILRB2	black
EMR1	black
OTUD3	black
IGSF6	black
CD24	black
GLIPR2	black
DUSP2	black
RRN3P2	black
PIK3AP1	black
PVRIG	black
ACSL5	black
HLA-DQB1.1	black
KLRB1	black
SASH3	black
NOD2	black
LAP3	black
C3AR1	black
FYB	black
RCSD1	black
RGS1	black
HLA-DRA	black
CD300LF	black
THEMIS	black
ATP8B4	black
NCF1.1	black
HLA-DQB2	black
VLDLR	black
LSP1	black
TMEM173	black
KIAA0226L	black
FERMT3	black
HLA-DMA	black
KLRC4-KLRK1	black
HCLS1	black
HPSE	black
TNFAIP3	black
ITGB2	black
PTPRC	black
CLEC10A	black
SLC15A3	black
TIGIT	black
CD247	black
IL2RB	black
TGM2	black
PLEKHO1	black
LOC101928789	black
HLA-DMB	black
KIAA1551	black
MSR1	black
LOC285628	black
LAT	black
MS4A6A	black
CCDC69	black
CLEC4A	black
MYO1G	black
TNFRSF1B	black
PLXDC2	black
ZBED2	black
TRIM22	black
CTSD	black
CASP1	black
SH3BGRL3	black
MYO1F	black
LYN	black
LILRB5	black
PDE4B	black
OAS2	black
SKAP1	black
CELSR2	black
MS4A14	black
ARPC1B	black
SLC31A2	black
SRGN	black
LGALS9	black
ZNF267	black
MCTP1	black
AC079767.4	black
NELL2	black
PRKX	black
SECTM1	black
IFITM1.1	black
UBE2L6	black
KLRC1	black
IL21R	black
LY86	black
ARHGAP9	black
ARHGEF3	black
NCKAP1L	black
FGR	black
ATP2B1	black
DUSP4	black
BAZ1A	black
CTSB	black
CTSC	black
TBC1D10C	black
MIAT	black
CCR2	black
IFI35	black
CLEC4E	black
CXCR6	black
SH2D2A	black
RNF166	black
AXL	black
TMEM71	black
ZAP70	black
IL15	black
TMEM155	black
KLHL6	black
FAM65B	black
VNN2	black
MYO5C	black
GATA3	black
TNFAIP8	black
GLB1L2	black
TLR7	black
LAIR1	black
CXCL16	black
PTPRCAP	black
PTGER4	black
CD68	black
FAIM3	black
PRKCD	black
DPEP2	black
HENMT1	black
PSTPIP1	black
RASSF5	black
WASF1	black
CMC1	black
LOC100507535	black
SAMHD1	black
ITGB2-AS1	black
LINC01215	black
FNBP1	black
PRKCQ	black
FCGR2C	black
MAEL	black
HLA-DPB2	black
PSMB8	black
TRAC.1	black
DTX3L	black
BTK	black
HCST	black
DUSP10	black
B3GNT9	black
RUNX3	black
CLEC7A	black
PILRA	black
SELENBP1	black
FAM102B	black
IPCEF1	black
FAM49A	black
KCTD12	black
DENND2D	black
LOC101928716	black
VAV1	black
HLA-DPB1	black
PRKX.1	black
PLD3	black
ADTRP	black
APOL3	black
IER5	black
ADAP2	black
FCRL3	black
PLEC	black
LILRB1	black
LOC285957	black
DDR1	black
REL	black
MREG	black
DENND1C	black
TCRDV2	black
A2M-AS1	black
DHRS3	black
FAM229B	black
SYK	black
BTN3A1	black
MFSD1	black
HLA-J	black
CXXC5	black
PARP8	black
CSF2RA	black
CSF3R	black
TNFSF12-TNFSF13	black
SLC1A3	black
EVL	black
MAN2B1	black
TNFSF13	black
NINL	black
CELF2	black
CLEC2D	black
PREX1	black
IGFLR1	black
AP1S2	black
GAL3ST4	black
BIN2	black
STAT4	black
JAK2	black
AF007147	black
BCL11B	black
INSIG1	black
GPR18	black
SMAP2	black
MTERF2	black
DDX58	black
MAP4K1	black
MIR7703	black
SIGLEC10	black
LZTS3	black
ARHGEF6	black
SDC3	black
DGKA	black
LPAR5	black
HLA-DRB1	black
FRK	black
TRAPPC10	black
CCRL2	black
AOAH	black
CD74	black
PSAP	black
TM2D3	black
AMICA1	black
ADCY7	black
EFHD2	black
IFNGR1	black
MPP1	black
RALGDS	black
COTL1	black
LINC00158	black
LCP2	black
STK17B	black
HLA-G	black
LOC727820	black
P2RY12	black
DEF6	black
ARHGAP8	black
FAM117A	black
PARP9	black
LST1	black
CTSL	black
GTSF1	black
NMI	black
ME2	black
TLR5	black
DOK3	black
MBOAT1	black
NAIP	black
OAS3	black
HLA-F	black
OXNAD1	black
SIRPB2	black
STX11	black
MCL1	black
TRANK1	black
FES	black
RPS6KA1	black
CYBB	black
PATL2	black
GRN	black
BATF2	black
APOBEC3G	black
GM2A	black
HOXC9	black
TRAF3IP3	black
GYG1	black
WIPF1	black
DDX60L	black
LILRA6	black
MLKL	black
SERPINB9	black
STARD4	black
ARRB2	black
FCGR2A	black
APOBEC3C	black
ARL6IP5	black
HERC6	black
CD48	black
LOC100996724	black
EBI3	black
CD3G	black
C21orf91	black
IFIT5	black
DNASE2	black
KLHDC7B	black
DOK2	black
PPM1M	black
UBASH3A	black
ICOS	black
PLXNC1	black
FAM105A	black
APOL6	black
AIF1	black
CTSZ	black
LOC339166	black
IL10RB	black
mir-223	black
JAKMIP1	black
ACP2	black
RP4-781L3.1	black
FGG	blue
PCK1	blue
AOC1	blue
BBOX1	blue
SLC17A3	blue
TMEM27	blue
NAT8	blue
ALDH8A1	blue
GBA3	blue
CP	blue
CLEC18A	blue
MMP7	blue
ACSM2A	blue
SLC47A1	blue
ACSM2A.1	blue
MGAM	blue
SLC6A3	blue
EMX2	blue
CYP2J2	blue
SPOCK1	blue
LGALS4	blue
UGT2A3	blue
ACE2	blue
LINC01127	blue
SLC16A9	blue
PDK4	blue
SLC27A2	blue
LOC102723493	blue
IL6	blue
CCDC146	blue
FAM150B	blue
SLC22A2	blue
SLC2A2	blue
SLC13A1	blue
KL	blue
EPCAM	blue
LRP2	blue
ACADL	blue
PDZK1	blue
IL1R2	blue
FMO1	blue
CLRN3	blue
MGARP	blue
MIOX	blue
IGDCC4	blue
SLC6A13	blue
LOC100506498	blue
TNFAIP6	blue
CYS1	blue
UGT1A6	blue
BHMT	blue
CHRDL1	blue
CTHRC1	blue
ENPP3	blue
SPINK1	blue
AGXT2	blue
SMIM24	blue
LINC01139	blue
FXYD2	blue
LOC100130232	blue
MT1M	blue
RARRES1	blue
GPR64	blue
GIPC2	blue
SERPINE1	blue
ACMSD	blue
SLPI	blue
DPYS	blue
RNF186	blue
AZGP1	blue
NPR3	blue
COL23A1	blue
FLRT3	blue
MMP9	blue
CDHR5	blue
SULT1C4	blue
HAVCR1	blue
TSPAN1	blue
LGALS2	blue
DDC	blue
RBP5	blue
SLC22A11	blue
CUBN	blue
ACSM2B	blue
MME	blue
AQP9	blue
PLTP	blue
GLYATL1	blue
SPINK13	blue
TMED6	blue
SCGN	blue
TRHDE	blue
C1S	blue
AOX1	blue
SMIM3	blue
CFH	blue
AGT	blue
ASPA	blue
FREM2	blue
NTN4	blue
IL17RB	blue
UGT3A1	blue
TGFBI	blue
CDH16	blue
AGTR1	blue
SLC10A2	blue
CYP4A11	blue
SPON1	blue
EHHADH	blue
SLC5A12	blue
A1CF	blue
CFH.1	blue
CXCL14	blue
VCAN	blue
SLC5A10	blue
GAL3ST1	blue
CYP1B1	blue
C1R	blue
CCL15	blue
DEPDC7	blue
KRT19	blue
IMPA2	blue
ELOVL7	blue
ENPEP	blue
PANK1	blue
FGA	blue
GPM6A	blue
SLC3A1	blue
LOC284825	blue
ALPK2	blue
CLDN2	blue
LOC100130872	blue
CLDN10	blue
FOXQ1	blue
SLC6A12	blue
FAM110C	blue
LOC100505985	blue
NFKBIZ	blue
SALL1	blue
RBP4	blue
LOC102724788	blue
PBLD	blue
MAOA	blue
CA9	blue
C6	blue
PRUNE2	blue
UGT1A1	blue
FABP3	blue
LINC00462	blue
SLC7A9	blue
SLC44A3	blue
LPA	blue
EGLN3	blue
MUC20	blue
NLGN1	blue
MT1X	blue
EPHX2	blue
KBTBD11	blue
HOGA1	blue
IRX3	blue
PLA1A	blue
DPP4	blue
ALDH1A1	blue
F2RL1	blue
ACAD11	blue
LOC100422737	blue
KHK	blue
HPN	blue
TMEM158	blue
MACC1	blue
SLC7A5	blue
SLC22A4	blue
SLC5A1	blue
GSTA1	blue
AGPAT9	blue
TOX3	blue
SLC28A1	blue
IRS2	blue
SPX	blue
LIPC	blue
TMEM38B	blue
PRAP1	blue
COL11A1	blue
PTER	blue
PCSK1N	blue
PLS1	blue
LHX8	blue
GLYAT	blue
GXYLT2	blue
LRRC19	blue
APOM	blue
SLC22A6	blue
WNT5A	blue
GAREM	blue
PDZK1IP1	blue
NAT8B	blue
PEG10	blue
NME5	blue
NAPSA	blue
OGDHL	blue
FHL2	blue
LOC100506098	blue
RNASE4	blue
TMEM200A	blue
FBXO16	blue
MFAP2	blue
MT1H	blue
FRMD3	blue
MT1E	blue
SERPINF2	blue
GPX3	blue
PRSS8	blue
LOC102725271	blue
ECHDC3	blue
FBP1	blue
SULT1C2	blue
CDH1	blue
MT1F	blue
TNFRSF21	blue
SLC22A12	blue
LOC145837	blue
KCNJ16	blue
TSPAN12	blue
ANXA13	blue
SLC2A3	blue
FAM151A	blue
KCNJ15	blue
LOC102723845	blue
MAP7	blue
PHYHIPL	blue
C1orf106	blue
FAM149A	blue
TINAG	blue
BHMT2	blue
MT1HL1	blue
ALPL	blue
AC024560.2	blue
ALDOB	blue
RUNDC3B	blue
GDA	blue
TSPAN13	blue
SMTNL2	blue
LOC101927734	blue
HLF	blue
FXYD2.1	blue
NPY6R	blue
CCL28	blue
RASSF6	blue
TRIM6	blue
CTTNBP2	blue
DIRAS2	blue
MTCL1	blue
LIF	blue
ASRGL1	blue
TMEM139	blue
LRRK2	blue
SLC16A4	blue
BACE2	blue
SLC1A1	blue
HMGCS2	blue
HAO2	blue
CA2	blue
CCND1	blue
CDCA2	blue
EFNA1	blue
ALDH4A1	blue
AMACR	blue
EVA1C	blue
CLDN7	blue
PIPOX	blue
TMEM252	blue
PDE10A	blue
FOXJ3	blue
SLCO4C1	blue
AIF1L	blue
DOC2A	blue
LEAP2	blue
STK32B	blue
CHST9	blue
USH1C	blue
CES3	blue
RAB17	blue
L1CAM	blue
ABCC6P1	blue
RP11-247L20.4	blue
ZNF711	blue
LACTB2	blue
LYG1	blue
AX746823	blue
TUBB2B	blue
CLDN3	blue
IER3	blue
UGT2B28	blue
ZNF204P	blue
LOC220729	blue
CRYAB	blue
ZNRF3	blue
KCTD14	blue
UGT8	blue
COLCA2	blue
RGS8	blue
RRAGD	blue
C11orf54	blue
ENPP5	blue
AMDHD1	blue
CFI	blue
BDKRB2	blue
G6PC	blue
HNF4G	blue
SLC51A	blue
ACSM3	blue
BMP2	blue
GGT1	blue
TMEM176A	blue
ALDH6A1	blue
PNMA6A	blue
ABCC6	blue
ZNF395	blue
WDR72	blue
C11orf52	blue
ABCB1	blue
SLC4A4	blue
GRAMD1C	blue
PDGFRL	blue
CDK18	blue
HOOK1	blue
ACSL1	blue
BNIP3	blue
KCNT2	blue
DSG2	blue
PTGFRN	blue
TPST2	blue
ABCB1.1	blue
MLPH	blue
NCR3LG1	blue
SLC23A3	blue
LINC00969	blue
ABLIM3	blue
SLC17A1	blue
SCGB1D2	blue
ANG	blue
GPER1	blue
LINC01268	blue
TFEC	blue
MT2A	blue
SYTL2	blue
RHOBTB1	blue
DPYSL3	blue
AKR7A3	blue
ALDOC	blue
PAIP2B	blue
HOXC10	blue
AQP3	blue
FBXL16	blue
SLC2A5	blue
SLC44A4	blue
PROS1	blue
SHISA9	blue
VCAM1	blue
RHPN2	blue
AGMAT	blue
OLFML3	blue
CES2	blue
FN1	blue
GGTLC1	blue
VAV3	blue
ANK3	blue
MIR7110	blue
CHMP4C	blue
SCN3A	blue
SULF2	blue
GOT1	blue
HPCAL1	blue
C14orf105	blue
MYOT	blue
GALNT14	blue
PLLP	blue
EGOT	blue
SLC6A19	blue
RIPK4	blue
AMOTL2	blue
C9orf66	blue
ACOT4	blue
ABAT	blue
DHDH	blue
EMX2OS	blue
LINC01158	blue
SPATA18	blue
CYP4A11.1	blue
CRYL1	blue
CA4	blue
UNC5CL	blue
C4orf19	blue
CTXN3	blue
CIDEB	blue
DMGDH	blue
BOK	blue
DHTKD1	blue
CX3CL1	blue
SLC22A18	blue
PNMA2	blue
ABHD14A-ACY1	blue
HHLA2	blue
RHOBTB3	blue
AZGP1.1	blue
NAMPT	blue
CHCHD10	blue
ZNF189	blue
NET1	blue
RP11-28F1.2	blue
TLR3	blue
ARL4C	blue
ZNF320	blue
CDH6	blue
SLC26A9	blue
HSPA4L	blue
CDHR2	blue
ACSM5	blue
KCNJ3	blue
C1orf210	blue
SLN	blue
CLU	blue
GPC4	blue
ERICH5	blue
SLC22A5	blue
IBSP	blue
AMIGO1	blue
COL6A2	blue
TM4SF5	blue
PLG	blue
CYB5A	blue
CYFIP2	blue
TMEM125	blue
PPFIBP2	blue
FSCN1	blue
DNAJB9	blue
CAPN3	blue
TENM1	blue
ALDH3A2	blue
FAHD1	blue
SPSB1	blue
ALDH1L1	blue
FBXO17	blue
FNBP1L	blue
PTGR1	blue
TEX15	blue
CEBPB	blue
AK4	blue
PRODH2	blue
TST	blue
ACADM	blue
LIN7A	blue
COBL	blue
TCN2	blue
LINC00671	blue
GALNT11	blue
PHYH	blue
CRYZ	blue
C4orf47	blue
LIFR	blue
BDH2	blue
DAB2	blue
SEMA6A	blue
ITGA5	blue
VMP1	blue
SNX30	blue
CABP1	blue
MIR6778	blue
CORO2B	blue
ALPI	blue
DZIP3	blue
UBA5	blue
RGN	blue
RP3-406A7.7	blue
HIBCH	blue
PTGER3	blue
LOC101929036	blue
NIT2	blue
FBXL21	blue
LOC100506990	blue
FAM132B	blue
GABRB3	blue
ZDHHC11	blue
AKR7A2	blue
AIFM1	blue
PAQR5	blue
GLRX	blue
CLCN5	blue
ECM1	blue
MYRFL	blue
HYAL1	blue
DNALI1	blue
GCSH	blue
LOC101929842	blue
DOK5	blue
AR	blue
TMEM246	blue
RAB11FIP3	blue
PALM3	blue
ERBB3	blue
FLNC	blue
ADA	blue
ADM	blue
TMEM140	blue
FKBP10	blue
PXMP2	blue
SLC37A4	blue
MTMR11	blue
TGFA	blue
NBEA	blue
FTCD	blue
LIME1	blue
PREX2	blue
EZR	blue
VWCE	blue
CCNB1IP1	blue
DDIT4	blue
BSG	blue
TAPT1-AS1	blue
NEGR1	blue
RP11-568N6.1	blue
FGFR3	blue
LOC101927668	blue
ADAM12	blue
EMP3	blue
KIF12	blue
NEDD4L	blue
RGS7	blue
SLC39A5	blue
ACOT7	blue
TMEM174	blue
ROR2	blue
DLG5	blue
ITIH3	blue
WDFY3-AS2	blue
TIMP1	blue
STAP2	blue
EPB41L4A-AS1	blue
CRYM	blue
TCEA3	blue
LOC730101	blue
GK	blue
PLA2G12B	blue
ARHGEF28	blue
FAM134B	blue
PLEKHA1	blue
PTGER2	blue
OR7E14P	blue
PKHD1	blue
ACOT1	blue
SELM	blue
PMM1	blue
SOCS3	blue
GLB1L	blue
NDRG1	blue
LOC283278	blue
C5orf30	blue
AUH	blue
ASB13	blue
ATP7B	blue
DKK1	blue
SERPINH1	blue
ECH1	blue
HRSP12	blue
DYNLRB2	blue
RBBP8	blue
LAMP5	blue
TMEM192	blue
TMTC2	blue
AMN	blue
MAPT	blue
ACY3	blue
LOC100288911	blue
VIL1	blue
ELL2	blue
MT1G	blue
CTD-2540F13.2	blue
SPNS2	blue
GPHN	blue
PRKAB1	blue
SPIRE1	blue
CISD1	blue
TP53I3	blue
AK055981	blue
MOAP1	blue
SEPHS2	blue
SERPINE2	blue
MIR6732	blue
RBKS	blue
FAM195A	blue
PRRG4	blue
TEX30	blue
BLOC1S1-RDH5	blue
CREB5.1	blue
SLC16A10	blue
FZD5	blue
RP4-680D5.8	blue
CENPV	blue
RP4-758J24.5	blue
OCIAD2	blue
VANGL2	blue
TMEM72	blue
ABCG1	blue
PCK2	blue
ARHGAP44	blue
FXYD5	blue
MSRB1	blue
TMEM159	blue
TRHDE-AS1	blue
MXI1	blue
CIT	blue
ABCD3	blue
HSF4	blue
EPPK1	blue
GLIS1	blue
MST1	blue
ZBTB20	blue
MYO15B	blue
ZSWIM5	blue
ACADSB	blue
ANKRD13A	blue
CYP2C8	blue
LOC101928927	blue
TBC1D8B	blue
ST6GALNAC2	blue
TDO2	blue
MPC2	blue
PPARGC1A	blue
SPINT2	blue
CISH	blue
GK3P	blue
SLC9A3R1	blue
CDC42SE2	blue
ETNK2	blue
LOC644090	blue
ANXA4	blue
ANGPTL3	blue
LINC00086.1	blue
ENOSF1	blue
AJUBA	blue
C2orf74	blue
KCNK5	blue
TM7SF3	blue
FAAH	blue
KANSL1L	blue
OCLN	blue
SIMC1	blue
FZD1	blue
PAPLN	blue
BASP1	blue
KLHDC7A	blue
NEK5	blue
AK055981.1	blue
DDT	blue
KLHDC2	blue
BCAR3	blue
ARHGAP24	blue
CCDC68	blue
UPB1	blue
COL4A5	blue
MTFP1	blue
CAP2	blue
LINC00113	blue
KANSL1-AS1	blue
KCNIP4	blue
MAST4	blue
MOB3B	blue
TOB1	blue
SAMD5	blue
CCDC64	blue
CPEB4	blue
LGALS1	blue
TRIM55	blue
TNFRSF19	blue
CPT2	blue
ZBTB42	blue
HOXA4	blue
LOC389332	blue
TPM4	blue
IFT88	blue
MYO6	blue
ABHD6	blue
CYP27A1	blue
TGM1	blue
STON2	blue
BDNF	blue
RP11-981G7.6	blue
PRKAA2	blue
RP11-222K16.1	blue
MARVELD2	blue
NFIB	blue
ALDH2	blue
RBPMS-AS1	blue
LEF1	blue
GCHFR	blue
ENTPD5	blue
SORL1	blue
PC	blue
C14orf132	blue
PGRMC1	blue
ANO4	blue
ISOC2	blue
DGCR5	blue
SLC16A7	blue
ECI1	blue
MPP5	blue
PEPD	blue
FAM213A	blue
MPP6	blue
PKP2	blue
IRF6	blue
NHEJ1	blue
KIAA0895	blue
CTSH	blue
PKLR	blue
BNIP3L	blue
PCYOX1	blue
PEBP1	blue
DERA	blue
STRADB	blue
ADAMTSL4	blue
NEBL	blue
TSTD1	blue
MIR7114	blue
CGREF1	blue
RP11-33O4.1	blue
DHRS4	blue
LOC644090.1	blue
CHST15	blue
SUSD2	blue
NAV1	blue
CYC1	blue
NRXN2	blue
ISOC1	blue
ACLY	blue
EYA2	blue
TNFRSF14	blue
FAM213B	blue
EXPH5	blue
GSR	blue
ABHD10	blue
WBSCR27	blue
LOC101929335	blue
GALM	blue
FAM162A	blue
TENM4	blue
UNC13B	blue
RAB3IP	blue
KIAA1958	blue
LPCAT3	blue
DCXR	blue
PLIN2	blue
SLC29A1	blue
EHBP1	blue
IFI16	blue
CFB	blue
MIA2	blue
HSD17B8	blue
IL17RD	blue
TP53INP2	blue
C17orf97	blue
TMEM192.1	blue
SIK1	blue
TM7SF2	blue
GPI	blue
CIART	blue
CDS1	blue
GHDC	blue
ITGB8	blue
LOC101928230	blue
PTPN3	blue
CMBL	blue
CGN	blue
HDHD3	blue
GRTP1	blue
APITD1	blue
HSD17B14	blue
PLCB1	blue
HMGN3	blue
LOC102723645	blue
CLDN10.1	blue
PIK3R6	blue
FUT11	blue
AGAP2-AS1	blue
SNHG18	blue
ZNF33B	blue
NGEF	blue
NAPRT	blue
GNPDA1	blue
LIMS1	blue
SHC1	blue
TXN	blue
ECI2	blue
PRKCZ	blue
PPP1R18	blue
MIPEP	blue
ZC2HC1C	blue
POU3F3	blue
TEX11	blue
CYSTM1	blue
GLIS2	blue
KLKB1	blue
S100A6	blue
CALU	blue
DENND2A	blue
ADORA2A-AS1	blue
FHIT	blue
PPP1R21	blue
SLC12A7	blue
WDSUB1	blue
ADD3	blue
NIPSNAP1	blue
RP11-285F7.2	blue
C1QTNF1	blue
ALDH5A1	blue
PLEKHA7	blue
APTR	blue
MYO5B	blue
PTGR2	blue
C8orf82	blue
IL6R	blue
HMGA1	blue
BCL3	blue
MLIP	blue
RORC	blue
AIG1	blue
QRFPR	blue
FGFR1OP	blue
TMEM171	blue
SORD	blue
TMEM2	blue
PIGH	blue
PIFO	blue
STK17A	blue
LOC730102	blue
FAM84B	blue
SPINT1	blue
CRY2	blue
RP11-532F12.5	blue
KLF15	blue
GALNT10	blue
DAB2.1	blue
WRB	blue
LYPD1	blue
MTHFD1	blue
DMTN	blue
ECHDC2	blue
PPP1R3E	blue
LINC01315	blue
FUT6	blue
BPHL	blue
LOC101929072	blue
ZMYND12	blue
PIGP	blue
TRNP1	blue
C1orf115	blue
PPFIBP1	blue
IDNK	blue
HIPK2	blue
THNSL2	blue
ACCS	blue
ZBED5-AS1	blue
KLF8	blue
ADH6	blue
MYOM3	blue
HNF4A	blue
LOC729970	blue
ARHGEF16	blue
DNAJC1	blue
LOC102723864	blue
QTRT1	blue
CLCN3	blue
IDH2	blue
OPLAH	blue
DECR2	blue
VPS13A	blue
SH3YL1	blue
CNPPD1	blue
PCBP3	blue
LINC00294	blue
PER2	blue
CFDP1	blue
MPND	blue
C1orf216	blue
LINC00526	blue
TRPV4	blue
GATM	blue
LOC285768	blue
LOC340090	blue
ZYX	blue
ACAA2	blue
DSEL	blue
BEND5	blue
LHFPL3-AS2	blue
PDK2	blue
GSTA3	blue
CTAGE5	blue
GRHPR	blue
PLEKHA5	blue
SDHA	blue
PECR	blue
FBXO15	blue
RP11-803D5.4	blue
GCNT2	blue
PEX11A	blue
FAM174A	blue
AHCY	blue
MAP7D1	blue
FTO	blue
TOMM70A	blue
LRRC1	blue
PROC	blue
SPOCD1	blue
PRELID2	blue
CKAP4	blue
GSTO2	blue
CAMSAP3	blue
GAMT	blue
TFAP2A	blue
ACSS2	blue
DIP2C	blue
SMPDL3A	blue
LEPREL2	blue
CEACAM1	blue
ECHS1	blue
EPS8L2	blue
TRPM3	blue
PAK3	blue
DAO	blue
TSC1	blue
MGRN1	blue
CYB5D1	blue
LOC101927972	blue
TAGLN2	blue
FAM13A	blue
DLEU1	blue
MTCH2	blue
BC038731	blue
GPR89A	blue
GLUD1	blue
AQP11	blue
FARP1	blue
TNKS1BP1	blue
LNX2	blue
FUOM	blue
TOM1L1	blue
NME7	blue
SLC38A4	blue
MIR21	blue
MLXIPL	blue
LMO1	blue
STX3	blue
LINC00969.1	blue
PTAR1	blue
HOOK2	blue
EPB41L5	blue
TREH	blue
HSD17B11	blue
HIBADH	blue
GPX4	blue
EPB41L4A	blue
KCNMA1	blue
SPTLC3	blue
HK1	blue
WDR34	blue
AFTPH	blue
PLA2G16	blue
CNKSR3	blue
ACADVL	blue
NQO2	blue
OSCP1	blue
MLLT4-AS1	blue
PLEKHA6	blue
SAT2	blue
ALDH7A1	blue
ETV1	blue
CASC1	blue
GSTM4	blue
ROGDI	blue
POLR2E	blue
SLC22A7	blue
TMEM176B	blue
TRAM2	blue
PDZD3	blue
ETFB	blue
CHST3	blue
NDFIP2	blue
BTG3	blue
CHST13	blue
RP11-548H18.2	blue
ACBD4	blue
OR7E47P	blue
FBXL5	blue
MLYCD	blue
HSDL2	blue
LYPLAL1	blue
DNAJC22	blue
CNNM1	blue
TMEM205	blue
BIN1	blue
DOK4	blue
ANPEP	blue
INADL	blue
ENKD1	blue
ADAMTS12	blue
SHANK2	blue
LINC01000	blue
LOC101928830	blue
RP3-486D24.1	blue
PARD6B	blue
RP11-96D1.11	blue
SLC43A2	blue
SPIN1	blue
TMED7	blue
PKP4	blue
ACTN1	blue
OSBPL1A	blue
SPAG9	blue
GOLGA2P5	blue
GPT	blue
ZNF33B.1	blue
HSBP1L1	blue
GSTK1	blue
TMEM44-AS1	blue
SDHAP1	blue
CABLES1	blue
KLHDC9	blue
ZNF195	blue
SNRPN	blue
PPP1R26	blue
PER3	blue
UNC5D	blue
NUCB1	blue
RP11-1260E13.2	blue
SLC2A9	blue
ATPIF1	blue
ULK1	blue
CCL20	brown
TFPI2	brown
REG1A	brown
PTHLH	brown
MMP1	brown
F3	brown
CXCL8	brown
LBP	brown
TMEM45A	brown
SYBU	brown
GJB2	brown
MMP12	brown
C15orf48	brown
CXCL6	brown
IL13RA2	brown
BC017398	brown
SCG5	brown
CXCL1	brown
PTX3	brown
LOC613266	brown
G0S2	brown
MLLT11	brown
RP11-274H2.5	brown
BCL2A1	brown
QPCT	brown
RERG	brown
SEMA3C	brown
PRAME	brown
IGFBP1	brown
SLC38A5	brown
PSAT1	brown
CCDC91	brown
FOLR1	brown
ANLN	brown
APOL1	brown
WFDC5	brown
NMU	brown
TREM1	brown
SYT13	brown
RRM2	brown
HCAR3	brown
FHL1	brown
LY96	brown
ZNF385B	brown
LIPG	brown
BEX1	brown
HS3ST3A1	brown
RAB42	brown
STK39	brown
GFPT2	brown
STEAP3	brown
CEP55	brown
CKS2	brown
CLDN1	brown
SERPINA6	brown
PLAU	brown
PAEP	brown
HGF	brown
CSTA	brown
LRIG3	brown
S100A9	brown
FABP5	brown
KLB	brown
TM4SF4	brown
EDN1	brown
TUBB2A	brown
LRRN4	brown
PPAP2C	brown
CXCL3	brown
TPD52L1	brown
ENO2	brown
APCDD1L	brown
INHBE	brown
RAD54B	brown
ABCA17P	brown
LAMB3	brown
MDK	brown
OPN3	brown
PMAIP1	brown
WT1	brown
TRIB3	brown
CLMP	brown
GGH	brown
CLEC5A	brown
EFNA5	brown
CAV1	brown
UBE2C	brown
DUXAP10	brown
PLP2	brown
ZNF404	brown
KIF2A	brown
UCHL1	brown
PLAUR	brown
LOC645166	brown
SCNN1B	brown
LOC101928152	brown
PLOD2	brown
S100A8	brown
LINC00086	brown
PRC1	brown
SLC12A8	brown
DFNA5	brown
RGS17	brown
APOBEC3B	brown
PBK	brown
CCDC109B	brown
FAM20A	brown
TPX2	brown
SNHG12	brown
CCNB1	brown
KDELC1	brown
ANKRD33B	brown
SEMA5B	brown
FAM72A	brown
UHRF1	brown
SLC17A4	brown
SLC20A1	brown
RBPMS2	brown
BAIAP2L1	brown
GPX8	brown
CLEC2B	brown
MOCOS	brown
LOC100505715	brown
KIF11	brown
FCGR3B	brown
NFE2L3	brown
AP000525.9	brown
BCAT1	brown
BUB1B	brown
HK2	brown
RAI2	brown
LINC01094	brown
KIF20A	brown
FBXO6	brown
ITGA3	brown
CLGN	brown
ACSS3	brown
EZH2	brown
SLC16A6	brown
MARCO	brown
SFN	brown
MAGED4	brown
DUXAP10.1	brown
POMZP3	brown
FAM65C	brown
CENPK	brown
RAD51AP1	brown
PTN	brown
MAGEB2	brown
RACGAP1	brown
HSD11B1	brown
FAM101A	brown
NUF2	brown
EIF4EBP1	brown
TNNT1	brown
POMZP3.1	brown
KCNS3	brown
SHCBP1	brown
RND3	brown
CLIC3	brown
PFN2	brown
UPP1	brown
FOXD1	brown
NQO1	brown
HOMER1	brown
MELK	brown
RTEL1-TNFRSF6B	brown
FOXM1	brown
GINS1	brown
CRIM1	brown
MACROD2	brown
NDC80	brown
FOSL1	brown
UBE2S	brown
MRPS6	brown
HMMR	brown
CENPW	brown
ARNT2	brown
ZWINT	brown
TTK	brown
PCSK1	brown
LGALS3BP	brown
LOC100506691	brown
IGF2BP3	brown
PTTG1	brown
DCBLD2	brown
TOP2A	brown
C11orf80	brown
DBF4	brown
NT5E	brown
ICAM1	brown
BTBD11	brown
CD44	brown
LOXL1-AS1	brown
OSBPL3	brown
DNAJC12	brown
LHFPL2	brown
SLC5A3	brown
CDC20	brown
PKIA	brown
GALNT7	brown
GALNT2	brown
CENPA	brown
FCN1	brown
LL22NC03-N14H11.1	brown
DTL	brown
ABI3BP	brown
SLC22A15	brown
TMEM37	brown
NCAPG	brown
AIM1	brown
PAX8-AS1	brown
IL4I1	brown
CDKN3	brown
PPIF	brown
RPL22L1	brown
GAD1	brown
ITPKA	brown
DLGAP5	brown
KCTD3	brown
CXCL2	brown
SPHK1	brown
TRIM59	brown
KIF4A	brown
KDELR3	brown
SLC6A18	brown
EDN2	brown
EGFL6	brown
KIF14	brown
S100A12	brown
GPR84	brown
KIF18B	brown
CDC7	brown
NEB	brown
SEMA4B	brown
IL1B	brown
PMCH	brown
RNASE2	brown
TRIP13	brown
TCF19	brown
PROCR	brown
RGS20	brown
RP6-99M1.2	brown
UAP1	brown
TMEM132E	brown
TMEM163	brown
NPEPL1	brown
ABRACL	brown
PBX3	brown
HN1	brown
FADS1	brown
CDCP1	brown
KRTCAP3	brown
COLEC11	brown
TK1	brown
SLC16A1	brown
CLIP4	brown
ALCAM	brown
PAX6	brown
LOC100652930	brown
GPRC5A	brown
PI3	brown
KIAA1244	brown
ELOVL6	brown
LOC440934	brown
GORAB	brown
NUSAP1	brown
IGF2BP2	brown
LINC01296	brown
CTPS1	brown
TPD52	brown
NEDD4	brown
UGDH	brown
TBC1D2	brown
TYMP	brown
TCIRG1	brown
CCNA1	brown
CHST11	brown
CR1	brown
GNA15	brown
MIR6787	brown
MSMO1	brown
LOC100996717	brown
SCO2	brown
G6PD	brown
LOC101060400	brown
CGNL1	brown
ALYREF	brown
NT5C3A	brown
PCDHB2	brown
FAM83D	brown
ME1	brown
MYBL1	brown
ZNF281	brown
PLIN3	brown
ERO1L	brown
PI15	brown
RFC4	brown
FAM216A	brown
HMGB3	brown
GARS	brown
TUBB6	brown
TCEB1	brown
ZIC2	brown
CKLF	brown
PAPSS2	brown
CD97	brown
HOTAIRM1	brown
MAD2L1	brown
OSMR	brown
LRP8	brown
BICD1	brown
TBX15	brown
RUNX1-IT1	brown
ADAMTSL3	brown
MCM2	brown
NABP1	brown
SOAT1	brown
E2F8	brown
VIM	brown
UBE2T	brown
SRPX2	brown
LINC00173	brown
ACSL4	brown
C15orf52	brown
KPNA2	brown
CPOX	brown
LMNB1	brown
SLC2A1	brown
CASP3	brown
IGFBP4	brown
ZP1	brown
TUBG1	brown
MPV17L	brown
RBCK1	brown
IKBIP	brown
C4A	brown
C14orf180	brown
CDK1	brown
CCNA2	brown
PIM1	brown
OPCML	brown
TACC3	brown
ABCA3	brown
ANXA2P2	brown
PCAT6	brown
APOBEC3A	brown
SRXN1	brown
MASTL	brown
MST4	brown
OXTR	brown
CCDC50	brown
NME1	brown
MRPL15	brown
CRIM1.1	brown
MTMR4	brown
ZNF541	brown
CENPE	brown
CCDC113	brown
PTPN14	brown
JUP	brown
ATAD2	brown
GOLT1B	brown
C20orf24	brown
KNTC1	brown
SAC3D1	brown
CALCB	brown
MXD1	brown
LAMC2	brown
ADORA2B	brown
LINC00973	brown
CD109	brown
BCL6	brown
CCDC8	brown
QSOX1	brown
MATR3	brown
TSPAN18	brown
TNFSF4	brown
C3orf14	brown
LINC00623	brown
HSP90B1	brown
SLC7A11	brown
ANKRD46	brown
MCEMP1	brown
KYNU	brown
AMPD3	brown
FBLN7	brown
MYOF	brown
IGF1R	brown
COL7A1	brown
MSANTD3-TMEFF1	brown
ZBED3	brown
RAB27A	brown
GMNN	brown
TUBA4A	brown
BCAM	brown
RCN1	brown
CR1.1	brown
ALOX5	brown
BIRC5	brown
CMSS1	brown
TNFRSF11A	brown
KRBA1	brown
SUCO	brown
LEPREL4	brown
TMEM86B	brown
C11orf70	brown
DNTTIP1	brown
ARNTL2	brown
RIPK2	brown
MAPK13	brown
HSPH1	brown
LOC101929340	brown
C6orf141	brown
MRPL13	brown
HJURP	brown
CLC	brown
SORBS2	brown
ARL4A	brown
PON2	brown
SEC24D	brown
CTD-2377D24.6	brown
C8orf76	brown
NEK2	brown
DONSON	brown
STT3A	brown
ARHGEF37	brown
[truncated: 3,582 more rows]
