# Supplementary material for: Identification of KIF18B as a Hub Candidate Gene in the Metastasis of Clear Cell Renal Cell Carcinoma by Weighted Gene Co-expression Network Analysis
Source: Front Genet. 2020 Aug 20;11:905. doi: 10.3389/fgene.2020.00905 (PMC7468490; doi:10.3389/fgene.2020.00905)
Supplement: Supplementary file 4 [file Table_4.XLSX]

## Sheet: weighted
top-500 weighted co-expression correlation coefficients in the GO-BP term of “mitotic nuclear division”
toNode	fromNode	weight
NEK2	KIF14	0.319473
NEK2	BUB1B	0.315497
NEK2	CDC20	0.312206
KIF14	TTK	0.312171
NEK2	NCAPG	0.312047
KIF14	NCAPG	0.311461
NEK2	KIF18B	0.310731
NEK2	TTK	0.309567
CDCA5	NEK2	0.309204
NEK2	BIRC5	0.305908
KIF14	BUB1B	0.305386
ZWINT	BUB1B	0.304973
KIF18B	KIF14	0.30476
NEK2	DLGAP5	0.3045
CDC20	BUB1B	0.304456
KIF18B	CDC20	0.303748
KIF14	CDC20	0.303566
NEK2	ZWINT	0.303528
NEK2	KIF4A	0.303299
KIF18B	BUB1B	0.302571
NEK2	TPX2	0.301838
CDCA5	KIF14	0.300381
BUB1B	PRC1	0.30012
TTK	BUB1B	0.299927
KIF18B	NCAPG	0.299408
KIF18B	TTK	0.298911
KIF14	DLGAP5	0.298604
CDCA5	KIF18B	0.2985
BIRC5	KIF14	0.298121
NCAPG	BUB1B	0.297887
KIF4A	TPX2	0.297849
KIF14	NUF2	0.297603
CDCA5	KIF4A	0.297507
KIF18B	TPX2	0.296903
BIRC5	KIF18B	0.296494
KIF4A	CDC20	0.296282
BIRC5	KIF4A	0.296165
BUB1B	TPX2	0.296112
DLGAP5	BUB1B	0.29543
CDCA5	BUB1B	0.295003
NEK2	NUF2	0.29486
NEK2	PRC1	0.293943
KIF18B	DLGAP5	0.293637
KIF18A	NEK2	0.293536
NEK2	KIF11	0.292895
KIF4A	BUB1B	0.292732
KIF18B	KIF4A	0.292719
KIF18A	KIF14	0.29144
BIRC5	BUB1B	0.291293
KIF14	KIF4A	0.291076
KIF2C	NEK2	0.290969
KIF14	KIF11	0.290555
MKI67	NEK2	0.290112
KIF4A	NCAPG	0.289238
KIF4A	DLGAP5	0.289078
KIF14	TPX2	0.28898
BUB1B	KIF11	0.288932
MKI67	TPX2	0.288724
RACGAP1	BUB1B	0.287694
MKI67	BIRC5	0.287692
NUF2	BUB1B	0.287398
KIF23	KIF14	0.28709
CDCA5	MKI67	0.286934
NEK2	RACGAP1	0.286765
NEK2	CCNB1	0.286487
KIF18B	PRC1	0.285428
KIF4A	TTK	0.2853
MKI67	KIF18B	0.284957
KIF2C	KIF18B	0.284834
KIF2C	KIF14	0.2848
AURKA	NEK2	0.284743
CDCA5	CDC20	0.284632
KIF23	NEK2	0.284571
MKI67	KIF4A	0.284346
MKI67	KIF14	0.284167
KIF14	PRC1	0.284101
CDC20	TPX2	0.282692
BIRC5	CDC20	0.282675
KIF18B	ZWINT	0.28253
MKI67	CDC20	0.282492
NEK2	TRIP13	0.282437
KIF2C	KIF4A	0.282365
KIF18B	NUF2	0.282181
CDCA5	BIRC5	0.281733
MKI67	BUB1B	0.281468
BUB1B	CCNB1	0.280948
KIF14	ZWINT	0.280622
KIF14	RACGAP1	0.280394
TRIP13	BUB1B	0.280253
KIF18B	RACGAP1	0.280062
NCAPG	CDC20	0.27932
BIRC5	TPX2	0.27861
CDCA5	TPX2	0.278558
TTK	NUF2	0.277962
KIF2C	BUB1B	0.277934
TRIP13	KIF18B	0.277923
KIF4A	PRC1	0.277047
KIF14	CCNB1	0.276987
KIF18B	KIF11	0.276699
AURKA	KIF14	0.276287
NCAPG	NUF2	0.276229
AURKA	BUB1B	0.275184
DLGAP5	CDC20	0.274838
CDC20	TTK	0.274624
PLK1	NEK2	0.274509
KIF18A	BUB1B	0.273821
KIF2C	MKI67	0.273377
AURKA	KIF18B	0.273132
KIF18B	CCNB1	0.272958
KIF23	KIF18B	0.272925
PLK1	KIF14	0.272824
CENPE	KIF14	0.272624
TRIP13	KIF14	0.272311
MKI67	NCAPG	0.272024
KIF23	BUB1B	0.271902
KIF4A	NUF2	0.271396
ZWINT	KIF11	0.271309
CDCA5	NCAPG	0.271022
KIF2C	CDC20	0.27089
MKI67	DLGAP5	0.270318
KIF4A	ZWINT	0.270306
NEK2	ANLN	0.270276
KIF4A	RACGAP1	0.26969
KIF4A	CCNB1	0.269124
KIF18A	KIF18B	0.268909
DLGAP5	NCAPG	0.268697
CDCA5	KIF2C	0.268613
KIF4A	KIF11	0.267629
CDC20	ZWINT	0.267413
PLK1	BUB1B	0.266866
KIF2C	BIRC5	0.26663
NEK2	CENPE	0.26648
CDCA5	DLGAP5	0.266462
NEK2	MAD2L1	0.266328
AURKA	KIF4A	0.266324
NUF2	KIF11	0.266205
KIF2C	TPX2	0.265959
MKI67	TTK	0.26579
DLGAP5	NUF2	0.265757
KIF14	ANLN	0.265286
CDC20	PRC1	0.265122
CDC20	NUF2	0.265047
KIF23	KIF4A	0.265036
NCAPG	TTK	0.264462
PLK1	KIF18B	0.264429
BUB1B	ANLN	0.264402
DLGAP5	TTK	0.264059
NEK2	UBE2C	0.263137
KIF18A	KIF4A	0.262818
CENPE	KIF18B	0.262741
TRIP13	KIF4A	0.262334
KIF4A	UBE2C	0.262095
KIF18B	ANLN	0.262033
CDCA5	TTK	0.26196
CDCA8	MKI67	0.261386
TTK	KIF11	0.26137
CDC20	RACGAP1	0.261369
KIF18A	NUF2	0.261274
DLGAP5	TPX2	0.260577
KIF4A	PTTG1	0.260566
KIF4A	ANLN	0.260112
ZWINT	NUF2	0.260043
CDCA5	NUF2	0.259934
NEK2	PTTG1	0.259785
BIRC5	DLGAP5	0.259222
TRIP13	CDC20	0.259104
KIF18B	UBE2C	0.259009
AURKA	CDC20	0.258788
NCAPG	KIF11	0.258787
CENPE	KIF4A	0.258703
MAD2L1	BUB1B	0.258248
BIRC5	NCAPG	0.258046
PLK1	KIF4A	0.257322
KIF18B	PTTG1	0.257268
DLGAP5	ZWINT	0.257171
NUF2	PRC1	0.25713
KIF14	UBE2C	0.25694
CDCA8	TPX2	0.256938
CDC6	NEK2	0.256883
PTTG1	BUB1B	0.256774
MKI67	PTTG1	0.256099
MKI67	UBE2C	0.256057
NCAPG	TPX2	0.256002
CDC20	CCNB1	0.255908
MAD2L1	KIF14	0.255737
BIRC5	NUF2	0.255479
PTTG1	TPX2	0.255444
MKI67	PRC1	0.255368
BUB1B	UBE2C	0.254405
MKI67	CENPE	0.254308
KIF23	CDC20	0.254307
CENPE	BUB1B	0.254284
KIF11	PRC1	0.253921
KIF23	NUF2	0.253777
TPX2	PRC1	0.253739
DLGAP5	KIF11	0.253673
KIF2C	NCAPG	0.253173
CDC20	KIF11	0.252848
MKI67	RACGAP1	0.252008
ZWINT	CCNB1	0.25193
CCNB1	TPX2	0.251342
AURKA	MKI67	0.251284
DLGAP5	CCNB1	0.251281
MKI67	NUF2	0.25118
TPX2	UBE2C	0.250981
CDCA5	AURKA	0.250978
KIF18A	CDC20	0.250934
TTK	TPX2	0.250834
CDCA5	CCNB1	0.250577
KIF18A	KIF11	0.250477
KIF18A	NCAPG	0.250281
NUF2	RACGAP1	0.250263
CDCA5	CDCA8	0.249967
BIRC5	TTK	0.249918
KIF23	MKI67	0.249855
NUF2	TPX2	0.249724
PLK1	CDC20	0.249487
MKI67	ZWINT	0.249138
CDC6	BUB1B	0.249094
NCAPG	CCNB1	0.249004
MKI67	CCNB1	0.248725
KIF14	PTTG1	0.248447
CDCA8	KIF4A	0.248424
TTK	CCNB1	0.24823
KIF18A	DLGAP5	0.2482
BIRC5	UBE2C	0.248129
CDCA5	KIF18A	0.248117
CDCA5	ZWINT	0.248073
ZWINT	TPX2	0.247932
DLGAP5	PRC1	0.247892
KIF2C	DLGAP5	0.247805
NCAPG	ZWINT	0.247663
NUF2	CCNB1	0.247452
RACGAP1	TPX2	0.247029
CDC20	PTTG1	0.246978
AURKA	TPX2	0.246816
BIRC5	CCNB1	0.246796
CCNB1	PRC1	0.246622
CDCA5	KIF23	0.246519
CDCA5	UBE2C	0.24647
CDC20	UBE2C	0.24628
TRIP13	TPX2	0.245645
CDCA8	BIRC5	0.245589
MKI67	KIF11	0.245336
KIF2C	TTK	0.245261
CDCA5	PRC1	0.245046
AURKA	NCAPG	0.245042
PLK1	MKI67	0.245016
KIF23	NCAPG	0.244964
CDC20	ANLN	0.244929
CDCA5	CENPE	0.244868
KIF2C	NUF2	0.244633
MKI67	ANLN	0.244614
AURKA	BIRC5	0.244579
MKI67	TRIP13	0.24418
CDCA5	RACGAP1	0.243932
MAD2L1	KIF18B	0.243472
KIF11	CCNB1	0.24326
MAD2L1	KIF4A	0.24325
KIF23	DLGAP5	0.243199
CDCA5	PTTG1	0.242842
AURKA	NUF2	0.242803
DLGAP5	RACGAP1	0.242688
CDC6	KIF14	0.242642
CDCA5	KIF11	0.241941
CENPE	CDC20	0.2416
KIF18A	MKI67	0.241546
RACGAP1	KIF11	0.241271
AURKA	TTK	0.241227
CDC6	KIF18B	0.2412
MAD2L1	KIF11	0.241149
AURKA	DLGAP5	0.2407
CDCA5	TRIP13	0.240626
CDCA8	KIF2C	0.240183
TPX2	ANLN	0.239897
KIF18A	CCNB1	0.23984
TRIP13	NUF2	0.239804
PLK1	NUF2	0.239396
CDCA8	NEK2	0.238363
RACGAP1	CCNB1	0.238022
CDCA5	PLK1	0.237835
AURKA	CCNB1	0.237508
CDCA5	ANLN	0.23745
TRIP13	CCNB1	0.237439
BIRC5	KIF11	0.237399
CENPE	NUF2	0.237119
KIF2C	UBE2C	0.236744
KIF23	BIRC5	0.23623
PLK1	TPX2	0.236085
BIRC5	CENPE	0.235858
KIF11	TPX2	0.23572
KIF23	KIF11	0.235675
KIF2C	AURKA	0.235663
NCAPG	PRC1	0.235649
KIF2C	CCNB1	0.23557
CDCA8	KIF18B	0.235252
BIRC5	PTTG1	0.235182
KIF18A	BIRC5	0.235036
CDCA8	UBE2C	0.235029
CDC6	KIF4A	0.234963
NCAPG	RACGAP1	0.234945
BIRC5	ZWINT	0.234932
CENPE	TPX2	0.234731
AURKA	ZWINT	0.234607
NUF2	ANLN	0.234566
BIRC5	PRC1	0.234244
KIF23	TPX2	0.234166
MAD2L1	NUF2	0.234128
CDC6	DLGAP5	0.234002
KIF18A	TTK	0.233629
BIRC5	ANLN	0.233498
NUSAP1	BUB1B	0.233415
NEK2	NUSAP1	0.233018
BIRC5	RACGAP1	0.232971
PSRC1	KIF18B	0.232792
TRIP13	DLGAP5	0.232479
BIRC5	TRIP13	0.232331
PLK1	BIRC5	0.232252
DLGAP5	ANLN	0.232056
CDCA8	CDC20	0.231994
NCAPG	ANLN	0.231878
PSRC1	BUB1B	0.231331
MAD2L1	CCNB1	0.231009
KIF2C	CENPE	0.230817
KIF2C	TRIP13	0.230721
KIF23	KIF2C	0.230719
PLK1	DLGAP5	0.230638
PSRC1	KIF14	0.230493
KIF2C	PTTG1	0.230348
KIF18A	AURKA	0.230263
PSRC1	NEK2	0.230054
TRIP13	KIF11	0.229928
AURKA	PRC1	0.229805
CENPE	NCAPG	0.22978
TTK	ANLN	0.229597
MAD2L1	DLGAP5	0.229472
KIF2C	RACGAP1	0.229424
AURKA	KIF11	0.229367
KIF2C	PRC1	0.229007
KIF2C	KIF18A	0.228952
KIF18A	TPX2	0.228887
CENPE	DLGAP5	0.22828
KIF23	TTK	0.228161
AURKA	RACGAP1	0.2281
KIF23	CCNB1	0.228
TTK	ZWINT	0.227995
PLK1	KIF2C	0.227411
AURKA	TRIP13	0.227205
TRIP13	NCAPG	0.227025
CDC6	CDC20	0.22702
MAD2L1	CDC20	0.226723
CCNB1	ANLN	0.226457
CDCA8	KIF14	0.226436
PRC1	ANLN	0.226135
KIF2C	ZWINT	0.226055
PLK1	NCAPG	0.225952
TTK	PRC1	0.225929
PLK1	CCNB1	0.225856
DLGAP5	UBE2C	0.225782
PSRC1	KIF4A	0.225563
NCAPG	UBE2C	0.225431
CDC6	KIF11	0.225377
PTTG1	UBE2C	0.225044
TTK	RACGAP1	0.224731
KIF2C	KIF11	0.224699
PLK1	KIF11	0.224681
KIF2C	ANLN	0.224531
CDCA5	CDC6	0.223748
KIF23	AURKA	0.223237
CDC6	NUF2	0.222548
KIF11	ANLN	0.222067
CDC6	NCAPG	0.22203
CDCA8	BUB1B	0.221955
MKI67	MAD2L1	0.221398
DLGAP5	PTTG1	0.221212
ZWINT	ANLN	0.220419
CDC6	CCNB1	0.220085
ZWINT	PRC1	0.219905
NUF2	UBE2C	0.219786
NUSAP1	KIF14	0.21957
CDCA5	MAD2L1	0.219499
TTK	UBE2C	0.21936
SMC4	KIF14	0.219103
RACGAP1	ANLN	0.21874
MAD2L1	NCAPG	0.218605
PTTG1	CCNB1	0.217531
CCNB1	UBE2C	0.217059
AURKA	ANLN	0.216977
CENPE	KIF11	0.216602
PLK1	AURKA	0.216144
AURKA	UBE2C	0.215482
MAD2L1	TPX2	0.215275
KIF18A	ANLN	0.21487
TRIP13	TTK	0.214837
CENPE	UBE2C	0.214591
KIF23	ANLN	0.214548
NUSAP1	KIF18B	0.214506
PRC1	UBE2C	0.214212
CDC6	MKI67	0.214134
PSRC1	TPX2	0.213935
PTTG1	NUF2	0.213862
TRIP13	ANLN	0.213787
CENPE	TTK	0.211851
RACGAP1	UBE2C	0.211585
AURKA	PTTG1	0.211377
UBE2S	BUB1B	0.211083
PSRC1	CDC20	0.210735
NEK2	UBE2S	0.210686
CDC6	TPX2	0.210669
KIF14	UBE2S	0.20996
BIRC5	MAD2L1	0.209956
KIF4A	UBE2S	0.209814
UBE2C	ANLN	0.209651
PSRC1	MKI67	0.209594
KIF23	UBE2C	0.209345
PLK1	ANLN	0.209255
TRIP13	UBE2C	0.209179
PLK1	TTK	0.209141
NUSAP1	KIF11	0.208799
PLK1	UBE2C	0.208613
CDC6	BIRC5	0.208573
AURKA	CENPE	0.208571
KIF18B	UBE2S	0.208363
SMC4	BUB1B	0.207883
CENPE	CCNB1	0.207753
CDC6	AURKA	0.207733
SMC4	NEK2	0.207191
AURKA	MAD2L1	0.207105
NCAPG	PTTG1	0.206804
NUSAP1	KIF4A	0.206359
PTTG1	ANLN	0.20609
RACGAP1	PRC1	0.204314
KNTC1	KIF14	0.204285
MAD2L1	TTK	0.203456
SMC4	NUF2	0.203331
CDC6	KIF2C	0.202931
KIF11	UBE2C	0.202794
ZWINT	RACGAP1	0.202686
PSRC1	CCNB1	0.202438
CENPE	ANLN	0.202137
CDCA5	PSRC1	0.20184
PTTG1	KIF11	0.201538
KIF18A	UBE2C	0.200791
ZWINT	UBE2C	0.200655
PSRC1	NUF2	0.200589
SMC4	KIF11	0.200171
NUSAP1	CDC20	0.200088
MAD2L1	ANLN	0.200032
CDC6	TTK	0.199997
NUSAP1	NUF2	0.199854
KIF2C	MAD2L1	0.199841
CDCA8	DLGAP5	0.199796
KNTC1	BUB1B	0.198804
MKI67	UBE2S	0.198401
KIF23	KIF18A	0.197766
UBE2S	TPX2	0.197256
FBXO5	KIF14	0.197119
TACC3	KIF14	0.197061
CDCA8	AURKA	0.19687
NEK2	KNTC1	0.196802
SMC4	KIF18B	0.19632
KIF2C	PSRC1	0.195926
MKI67	NUSAP1	0.195639
PSRC1	BIRC5	0.194951
CDC20	UBE2S	0.194022
CDC6	ANLN	0.193939
PSRC1	DLGAP5	0.193879
TRIP13	PRC1	0.193426
NUSAP1	TPX2	0.193179
NUSAP1	CCNB1	0.192191
CDCA8	PTTG1	0.192178
CDCA8	NCAPG	0.191687
TRIP13	RACGAP1	0.191057
PTTG1	TTK	0.190869
KIF23	ZWINT	0.190768
CDCA5	NUSAP1	0.19062
KNTC1	KIF18B	0.190429
CDCA8	ANLN	0.190075
TACC3	BUB1B	0.190037
KIF14	NDC80	0.189677
FBXO5	NEK2	0.189452
KNTC1	NUF2	0.18935
KIF23	PRC1	0.188351
CDCA8	CCNB1	0.188297
PSRC1	UBE2C	0.188183
PSRC1	AURKA	0.188017
NEK2	TACC3	0.187746
UBE2S	CCNB1	0.186836
KIF23	RACGAP1	0.186752
NUSAP1	DLGAP5	0.186725
CDCA5	UBE2S	0.186204
PSRC1	KIF11	0.186027
TACC3	KIF18B	0.185912
FBXO5	BUB1B	0.185551
CDCA8	NUF2	0.185037
UBE2S	NUF2	0.184928
KNTC1	KIF11	0.184797
KIF18A	RACGAP1	0.184716
BORA	KIF14	0.184479
NDC80	BUB1B	0.184361
