# Supplementary material for: Identification of KIF18B as a Hub Candidate Gene in the Metastasis of Clear Cell Renal Cell Carcinoma by Weighted Gene Co-expression Network Analysis
Source: Front Genet. 2020 Aug 20;11:905. doi: 10.3389/fgene.2020.00905 (PMC7468490; doi:10.3389/fgene.2020.00905)
Supplement: Supplementary file 6 [file Table_6.XLSX]

## Sheet: Sheet1
All significantly enriched terms of single-gene GSEA
up-regulated signal pathways in high-expression group of KIF18B
NAME	SIZE	p value	FDR q-value
KEGG_HOMOLOGOUS_RECOMBINATION	28	0	0.000760331
KEGG_BASE_EXCISION_REPAIR	35	0	0.00350129
KEGG_DNA_REPLICATION	36	0	0.0174489
KEGG_PRIMARY_IMMUNODEFICIENCY	35	0.0037594	0.0163911
KEGG_INTESTINAL_IMMUNE_NETWORK_FOR_IGA_PRODUCTION	46	0.0038835	0.0183263
KEGG_CYTOKINE_CYTOKINE_RECEPTOR_INTERACTION	264	0.00550459	0.0204027
KEGG_MISMATCH_REPAIR	23	0.00635593	0.0362978
KEGG_NATURAL_KILLER_CELL_MEDIATED_CYTOTOXICITY	132	0.00929368	0.0258843
KEGG_AUTOIMMUNE_THYROID_DISEASE	50	0.00957854	0.0367129
down-regulated signal pathways in high-expression group of KIF18B
NAME	SIZE	p value	FDR q-value
KEGG_PROPANOATE_METABOLISM	32	0	0.0508522
KEGG_PYRUVATE_METABOLISM	40	0	0.114524
KEGG_PROXIMAL_TUBULE_BICARBONATE_RECLAMATION	23	0.00194553	0.0729733
KEGG_VALINE_LEUCINE_AND_ISOLEUCINE_DEGRADATION	43	0.0056926	0.0882168
KEGG_BUTANOATE_METABOLISM	34	0.00742115	0.0672053
